# Supplementary material for: A machine learning-based predictive model of causality in orthopaedic medical malpractice cases in China
Source: PLoS One. 2024 Apr 17;19(4):e0300662. doi: 10.1371/journal.pone.0300662 (PMC11023448; doi:10.1371/journal.pone.0300662)
Supplement: S1 File — They are available at https://github.com/nerdyqx/ML. (ZIP) [file pone.0300662.s002.zip]

Archive with 4 entries (4 files):
- dataset and model/code.ipynb
- dataset and model/gcymLGB.pkl
- dataset and model/gcymRF.pkl
- dataset and model/gcymXGB.pkl
