# Supplementary material for: A machine learning-based predictive model of causality in orthopaedic medical malpractice cases in China
Source: PLoS One. 2024 Apr 17;19(4):e0300662. doi: 10.1371/journal.pone.0300662 (PMC11023448; doi:10.1371/journal.pone.0300662)
Supplement: S1 File — They are available at https://github.com/nerdyqx/ML. (ZIP) [file pone.0300662.s002.zip › dataset and model/code.ipynb]

# %% [code]
import numpy as np
import scipy
import pandas as pd
from sklearn.ensemble import RandomForestClassifier
from sklearn.tree import DecisionTreeClassifier
from lightgbm.sklearn import LGBMClassifier
from xgboost.sklearn import XGBClassifier

from sklearn.model_selection import train_test_split, cross_val_score, GridSearchCV
from sklearn.metrics import roc_curve, auc, roc_auc_score
from sklearn.model_selection import train_test_split
import seaborn as sns


import matplotlib.pyplot as plt
df = pd.read_csv('C:\\Users\\86153\\Downloads\\text.csv', encoding='gbk')
df.head()
#读取数据

# %% [code]
y=df.Causality
x=df.drop('Causality', axis=1)

from imblearn.over_sampling import SMOTE # 过抽样处理库SMOTE
# 使用SMOTE方法进行过抽样处理
model_smote = SMOTE(sampling_strategy={2:300,0:300,1:300,3:300,5:300}) # 建立SMOTE模型对象
x_smo, y_smo = model_smote.fit_resample(x,y) # 输入数据并作过抽样处理

y_smo = pd.DataFrame(y_smo,columns=['Causality']) # 将数据转换为数据框并命名列名
smote_resampled = pd.concat([x_smo, y_smo],axis=1) # 按列合并数据框
groupby_data_smote = smote_resampled.groupby('Causality').count() # 对label做分类汇总
print (groupby_data_smote) # 打印输出经过SMOTE处理后的数据集样本分类分布


# %% [code]
y_smo=np.ravel(y_smo)
x_train, x_test, y_train, y_test = train_test_split(x_smo, y_smo, test_size=0.1, random_state=5)
rfc = RandomForestClassifier()     #实例化 
rfc = rfc.fit(x_train,y_train )       #用训练集数据训练模型 

result = rfc.score(x_test,y_test)    #导入测试集，rfc的接口score计算的是模型准确率accuracy
result

# %% [code]
y_pred = rfc.predict(x_test)

from sklearn.metrics import classification_report, confusion_matrix, accuracy_score
import seaborn as sns
result = confusion_matrix(y_test, y_pred)
print("Confusion Matrix:") #混淆矩阵
print(result)
result1 = classification_report(y_test, y_pred)
print("Classification Report:", )#precision表示准确率，recall表示召回率，f1-score表示precision和recall的调和平均值。
print(result1)
result2 = accuracy_score(y_test, y_pred)#Accuracy为随机森林分类的准确性
print("Accuracy:", result2)


# %% [code]


param_test1 = {'n_estimators': range(50,300,10)}
gsearch1 = GridSearchCV(estimator = RandomForestClassifier(min_samples_split=5, 
                                                           min_samples_leaf=1,
                                                           max_depth=10, random_state=6), 
                        param_grid = param_test1, 
                        scoring= 'accuracy',#以准确率作为交叉验证评价指标
                        cv=10)#10折交叉验证
gsearch1.fit(x_train, y_train)
print(gsearch1.best_params_, gsearch1.best_score_)
#gsearch1.cv_results_打印拟合结果)

# %% [code]
param_test2 = {'min_samples_split':range(5, 20, 5), 'min_samples_leaf':range(1, 20, 2)}
gsearch2 = GridSearchCV(estimator = RandomForestClassifier(n_estimators=280,
                                                           max_depth=10, random_state=6), 
                        param_grid = param_test2, 
                        scoring='accuracy',
                        cv=10)
gsearch2.fit(x_train,y_train)
print(gsearch2.best_params_, gsearch2.best_score_)

# %% [code]
param_test3 = {'max_depth':range(1, 30, 2)}
gsearch3 = GridSearchCV(estimator = RandomForestClassifier(n_estimators=280,
                                                           min_samples_split=5, 
                                                           min_samples_leaf=1,
                                                           random_state=6), 
                        param_grid = param_test3, 
                        scoring='accuracy',
                        cv=10)
gsearch3.fit(x_train,y_train)
print(gsearch3.best_params_, gsearch3.best_score_)

# %% [code]
param_test4 = {'random_state':range(1, 20, 1)}
gsearch4 = GridSearchCV(estimator = RandomForestClassifier(n_estimators=280,
                                                           min_samples_split=5, 
                                                           min_samples_leaf=1,
                                                            max_depth=25), 
                        param_grid = param_test4, 
                        scoring='accuracy',
                        cv=10)
gsearch4.fit(x_train,y_train)
print(gsearch4.best_params_, gsearch4.best_score_)

# %% [code]

from sklearn import metrics
best_modelrfc = RandomForestClassifier(n_estimators=280,max_depth=25, min_samples_split=5,min_samples_leaf=1,
                                     random_state=5 )
best_modelrfc.fit(x_train, y_train)
y_train_pred = best_modelrfc.predict(x_train)
y_test_pred = best_modelrfc.predict(x_test)


accuracy_train = metrics.accuracy_score(y_train, y_train_pred)
accuracy_test = metrics.accuracy_score(y_test, y_test_pred)

print('训练集的accuracy: ', accuracy_train)
print('测试集的accuracy: ', accuracy_test)


result3= classification_report(y_test, y_test_pred)
print("Classification Report:", )#precision表示准确率，recall表示召回率，f1-score表示precision和recall的调和平均值。
print(result3)
result4 = accuracy_score(y_test, y_test_pred)#Accuracy为随机森林分类的准确性
print("Accuracy:", result4)

confusion_matrix = metrics.confusion_matrix(y_test, y_test_pred)## 查看混淆矩阵 (预测值和真实值的各类情况统计矩阵)
df_matrix = pd.DataFrame(confusion_matrix, index=['0', '1', '2', '3', '4', '5'], columns=['0', '1', '2', '3', '4', '5'])
print(df_matrix)
plt.figure(figsize=(7, 5))
sns.heatmap(confusion_matrix, annot=True, cmap='Blues')
plt.xlabel('Predicted labels')
plt.ylabel('True labels')
plt.title("Random forest", fontsize = 15)
plt.show()

y_train_proba = best_modelrfc.predict_proba(x_train)
y_test_proba = best_modelrfc.predict_proba(x_test)

auc_train = metrics.roc_auc_score(y_train, y_train_proba, multi_class ='ovr')
auc_test = metrics.roc_auc_score(y_test, y_test_proba, multi_class ='ovr')

print('训练集的AUC: ', auc_train)
print('测试集的AUC: ', auc_test)

# %% [code]
from sklearn.pipeline import Pipeline
from sklearn.preprocessing import StandardScaler
from sklearn.decomposition import PCA
pipe = Pipeline([('scaler', StandardScaler()), ('reduce_dim', PCA()),
                 ('regressor', best_modelrfc)])
pipe.fit(x_train, y_train)
ypipe = pipe.predict(x_test)

from six import StringIO
from IPython.display import Image
from sklearn.tree import export_graphviz
import pydotplus
import os

# 执行一次
# os.environ['PATH'] = os.environ['PATH']+';'+r"D:\CLibrary\Graphviz2.44.1\bin\graphviz"
dot_data = StringIO()
export_graphviz(pipe.named_steps['regressor'].estimators_[0],
                out_file=dot_data)
graph = pydotplus.graph_from_dot_data(dot_data.getvalue())
graph.write_png('tree.png')
Image(graph.create_png())

# %% [code]
df_target_part = df['Causality']
df_features_part = df[[x for x in df.columns if x != 'Causality']]
sns.barplot(y=df_features_part.columns,x=best_modelrfc.feature_importances_)

importances = best_modelrfc.feature_importances_
std = np.std([tree.feature_importances_ for tree in best_modelrfc.estimators_], axis=0)
indices = np.argsort(importances)[::-1]# Print the feature ranking
print("Feature ranking:")
for f in range(min(10,x_train.shape[1])):    
    print("%2d) %-*s %f" % (f + 1, 30, x_train.columns[indices[f]], importances[indices[f]]))# Plot the feature importances of the forest
plt.figure()
plt.title("Feature importances")
plt.bar(range(x_train.shape[1]), importances[indices],  color="red", yerr=std[indices], align="center")
plt.xticks(range(x_train.shape[1]), indices)
plt.xlim([-1, x_train.shape[1]])
plt.show()

# %% [code]
import joblib
# 保存模型
joblib.dump(best_clf, "C:\\Users\\86153\\Downloads\\gcymRF.pkl") # best_clf是训练好的模型， "./ML/test.pkl"是模型要保存的路径及保存模型的文件名，其中，'pkl' 是sklearn中默认的保存格式gai


# %% [code]
y=df.Causality
x=df.drop('Causality', axis=1)

y_smo=np.ravel(y_smo)
x_train, x_test, y_train, y_test = train_test_split(x_smo, y_smo, test_size=0.1, random_state=5)

## 定义 XGBoost模型 
clf = XGBClassifier()
# 在训练集上训练XGBoost模型
clf.fit(x_train, y_train)

# %% [code]
## 在训练集和测试集上分布利用训练好的模型进行预测
train_predict = clf.predict(x_train)
test_predict = clf.predict(x_test)
from sklearn import metrics
 
## 利用accuracy（准确度）【预测正确的样本数目占总预测样本数目的比例】评估模型效果
print('训练集准确度:',metrics.accuracy_score(y_train,train_predict))
print('测试集准确度:',metrics.accuracy_score(y_test,test_predict))
 
## 查看混淆矩阵 (预测值和真实值的各类情况统计矩阵)
confusion_matrix_result = metrics.confusion_matrix(test_predict,y_test)
print('The confusion matrix result:\n',confusion_matrix_result)

# %% [code]
from xgboost import plot_importance
#%%利用XGBoost进行特征选择：
#XGboost中可以用属性feature_importances_去查看特征的重要度。
df_target_part = df['Causality']
df_features_part = df[[x for x in df.columns if x != 'Causality']]
sns.barplot(y=df_features_part.columns,x=clf.feature_importances_)


# %% [code]
## 从sklearn库中导入网格调参函数
from sklearn.model_selection import GridSearchCV
 
## 定义参数取值范围
learning_rate = [0.1, 0.3,0.6]
subsample = [0.8,0.9]
colsample_bytree = [0.4, 0.6,0.8]
max_depth = [3,5,8]
 
parameters = { 'learning_rate': learning_rate,
              'subsample': subsample,
              'colsample_bytree':colsample_bytree,
              'max_depth': max_depth}
model = XGBClassifier(n_estimators = 100)
 
## 进行网格搜索
clf = GridSearchCV(model, parameters, cv=10, scoring='accuracy',verbose=1,n_jobs=-1)
 
clf = clf.fit(x_train, y_train)
print(clf.best_params_)

# %% [code]
## 在训练集和测试集上分布利用最好的模型参数进行预测
 
## 定义带参数的 XGBoost模型 
best_clf = XGBClassifier(colsample_bytree = 0.6, learning_rate = 0.3, max_depth= 8, subsample = 0.8)
# 在训练集上训练XGBoost模型
best_clf.fit(x_train, y_train)
 
train_predict2 = best_clf.predict(x_train)
test_predict2 =best_clf.predict(x_test)
 
## 利用accuracy（准确度）【预测正确的样本数目占总预测样本数目的比例】评估模型效果
print('The accuracy of the Logistic Regression is:',metrics.accuracy_score(y_train,train_predict2))
print('The accuracy of the Logistic Regression is:',metrics.accuracy_score(y_test,test_predict2))

from sklearn.metrics import classification_report, confusion_matrix, accuracy_score
result1 = classification_report(y_test, test_predict2)
print("Classification Report:", )#precision表示准确率，recall表示召回率，f1-score表示precision和recall的调和平均值。
print(result1)
result2 = accuracy_score(y_test, test_predict2)#Accuracy为随机森林分类的准确性
print("Accuracy:", result2)

# %% [code]
confusion_matrix = metrics.confusion_matrix(y_test, test_predict)## 查看混淆矩阵 (预测值和真实值的各类情况统计矩阵)
df_matrix = pd.DataFrame(confusion_matrix, index=['0', '1', '2', '3', '4', '5'], columns=['0', '1', '2', '3', '4', '5'])
print(df_matrix)
plt.figure(figsize=(7, 5))
sns.heatmap(confusion_matrix, annot=True, cmap='Blues')
plt.xlabel('Predicted labels')
plt.ylabel('True labels')
plt.title("XGBoost", fontsize = 15)
plt.show()


# %% [code]
import joblib
# 保存模型
joblib.dump(best_clf, "C:\\Users\\86153\\Downloads\\gcym.pkl") # best_clf是训练好的模型， "./ML/test.pkl"是模型要保存的路径及保存模型的文件名，其中，'pkl' 是sklearn中默认的保存格式gai


# %% [code]
## 为了正确评估模型性能，将数据划分为训练集和测试集，并在训练集上训练模型，在测试集上验证模型性能。
from sklearn.model_selection import train_test_split
y=df.Causality
x=df.drop('Causality', axis=1)


y_smo=np.ravel(y_smo)
x_train, x_test, y_train, y_test = train_test_split(x_smo, y_smo, test_size=0.1, random_state=5)

## 定义 LGBM模型 
lgb = LGBMClassifier()
# 在训练集上训练LGBM模型
lgb.fit(x_train, y_train)

#%%在训练集和测试集上分别利用训练好的模型进行预测
train_predict = lgb.predict(x_train)
test_predict = lgb.predict(x_test)
from sklearn import metrics

## 利用accuracy（准确度）【预测正确的样本数目占总预测样本数目的比例】评估模型效果
print('The accuracy of the LightGBM is:',metrics.accuracy_score(y_train,train_predict))
print('The accuracy of the LightGBM is:',metrics.accuracy_score(y_test,test_predict))
## 查看混淆矩阵 (预测值和真实值的各类情况统计矩阵)
confusion_matrix_result = metrics.confusion_matrix(test_predict,y_test)
print('The confusion matrix result:\n',confusion_matrix_result)

# %% [code]
#%%利用lightgbm进行特征选择，同样可以用属性feature_importances_查看特征的重要度

df_target_part = df['Causality']
df_features_part = df[[x for x in df.columns if x != 'Causality']]
sns.barplot(y=df_features_part.columns,x=lgb.feature_importances_)

# %% [code]
#%%调整参数，获得更好的效果
## 从sklearn库中导入网格调参函数
from sklearn.model_selection import GridSearchCV

## 定义参数取值范围
learning_rate = [0.1, 0.3, 0.6]
feature_fraction = [0.5, 0.8, 1]
num_leaves = [16, 32, 64]
max_depth = [-1,3,5,8]

parameters = { 'learning_rate': learning_rate,
              'feature_fraction':feature_fraction,
              'num_leaves': num_leaves,
              'max_depth': max_depth}
model = LGBMClassifier(n_estimators = 100)

## 进行网格搜索
clf = GridSearchCV(model, parameters, cv=10, scoring='accuracy',verbose=3, n_jobs=-1)
clf = clf.fit(x_train, y_train)
#%%查看最好的参数值分别是多少
print(clf.best_params_)


# %% [code]

#%% 在训练集和测试集上分布利用最好的模型参数进行预测
## 定义带参数的 LightGBM模型 
best_lgb = LGBMClassifier(feature_fraction = 1,
                    learning_rate = 0.1,
                    max_depth= -1,
                    num_leaves = 64)
# 在训练集上训练LightGBM模型
best_lgb.fit(x_train, y_train)

train_predict = best_lgb.predict(x_train)
test_predict = best_lgb.predict(x_test)

## 利用accuracy（准确度）【预测正确的样本数目占总预测样本数目的比例】评估模型效果
print('The accuracy of the LightGBM is:',metrics.accuracy_score(y_train,train_predict))
print('The accuracy of the LightGBM is:',metrics.accuracy_score(y_test,test_predict))

## 查看混淆矩阵 (预测值和真实值的各类情况统计矩阵)
confusion_matrix_result = metrics.confusion_matrix(y_test,test_predict)
print('The confusion matrix result:\n',confusion_matrix_result)

# 利用热力图对于结果进行可视化
plt.figure(figsize=(7, 5))
sns.heatmap(confusion_matrix_result, annot=True, cmap='Blues')
plt.xlabel('Predicted labels')
plt.ylabel('True labels')
plt.title("LightGBM", fontsize = 15)
plt.show()


result1 = classification_report(y_test, test_predict)
print("Classification Report:", )#precision表示准确率，recall表示召回率，f1-score表示precision和recall的调和平均值。
print(result1)
result2 = accuracy_score(y_test, test_predict)#Accuracy为随机森林分类的准确性
print("Accuracy:", result2)

# %% [code]
#%%利用lightgbm进行特征选择，同样可以用属性feature_importances_查看特征的重要度

df_target_part = df['Causality']
df_features_part = df[[x for x in df.columns if x != 'Causality']]
sns.barplot(y=df_features_part.columns,x=best_lgb.feature_importances_)

# %% [code]
import joblib
# 保存模型
joblib.dump(best_clf, "C:\\Users\\86153\\Downloads\\gcym2.pkl") # best_clf是训练好的模型， "./ML/test.pkl"是模型要保存的路径及保存模型的文件名，其中，'pkl' 是sklearn中默认的保存格式gai


# %% [code]
#%%除feature_importances_外，还可以使用LightGBM中的其他属性进行评估(gain,split)
from sklearn.metrics import accuracy_score
from lightgbm import plot_importance

def estimate(model,data):
    ax1=plot_importance(model,importance_type="gain")
    ax1.set_title('gain')
    ax2=plot_importance(model, importance_type="split")
    ax2.set_title('split')
    plt.show()
def classes(data,label,test):
    model=LGBMClassifier()
    model.fit(data,label)
    ans=model.predict(test)
    estimate(model, data)
    return ans
 
ans=classes(x_train,y_train,x_test)
pre=accuracy_score(y_test, ans)
print('acc=',accuracy_score(y_test,ans))


# %% [code]
import joblib
df = pd.read_csv('C:\\Users\\86153\\Downloads\\pred.csv', encoding='gbk')
y=df.Causality
x=df.drop('Causality', axis=1)
df.head()


# %% [code]
lr = joblib.load("C:\\Users\\86153\\Downloads\\gcym.pkl")
# 进行模型的预测

y_pred = lr.predict(x) # 加载出来的模型跟我们训练出来的模型一样，有相同的参数
print (y_pred)
print(y)

# %% [code]
lr = joblib.load("C:\\Users\\86153\\Downloads\\gcym2.pkl")
# 进行模型的预测

y_pred = lr.predict(x) # 加载出来的模型跟我们训练出来的模型一样，有相同的参数
print (y_pred)

# %% [code]

lr = joblib.load("C:\\Users\\86153\\Downloads\\gcymRF.pkl")
# 进行模型的预测

y_pred = lr.predict(x) # 加载出来的模型跟我们训练出来的模型一样，有相同的参数
print (y_pred)

# %% [code]
lr = joblib.load("C:\\Users\\86153\\Downloads\\text1.pkl")
# 进行模型的预测

y_pred = lr.predict(x) # 加载出来的模型跟我们训练出来的模型一样，有相同的参数
print (y_pred)

# %% [code]
